# Supplementary material for: Investigating barriers and challenges to the integrated management of neglected tropical skin diseases in an endemic setting in Nigeria
Source: PLoS Negl Trop Dis. 2020 Apr 30;14(4):e0008248. doi: 10.1371/journal.pntd.0008248 (PMC7217480; doi:10.1371/journal.pntd.0008248)
Supplement: S1 Data — (XLS) [file pntd.0008248.s002.xls]

## Sheet: HWNTD_KAP
Age	Gender	Designation	Yearwork	Faccare	Factype	Patientsseen	B1	B2a	B2b	B2c	B3	B4a	B4b	B4c	B4d	B4e	B4f	B4g	B4h	B4i	B5	B6	B7	B8a	B8b	B8c	B8d	B8e	B9	B10a	B10b	B10c	B10d	B10e	B10f	B10g	B10h	B10i	B10j	C1	C2	C3	C4	C5	D1	D2	D3	D4	D5
46	2	3	24	1	2	15	1	1	1	1	1	1	1	1	0	1	1	1	1	0	1	0	1	1	0	0	1	0	1	0	1	0	1	1	1	0	1	1	0	1	2	1	1	1	1	1	1	1	1
39	2	1	20	1	2	6	1	1	1	1	1	1	1	1	0	1	0	1	1	0	1	0	1	1	0	0	0	0	1	0	0	0	0	1	0	0	0	0	0	1	2	1	1	1	1	1	1	1	1
40	2	1	16	1	2	5	1	1	1	1	1	0	0	0	0	0	1	0	0	0	1	0	1	1	0	0	0	0	1	0	0	0	0	1	0	0	1	0	0	1	1	1	1	1	0	0	0	1	1
38	2	3	8	1	2	7	1	0	1	0	1	1	0	1	0	1	0	0	1	0	1	0	1	1	0	0	0	0	1	1	0	1	1	0	1	1	1	0	0	2	4	1	1	1	1	1	1	1	1
50	2	3	22	1	2	5	1	1	1	1	1	1	0	1	0	1	0	0	0	0	0	0	1	1	0	0	0	0	1	0	0	1	0	0	0	0	1	0	0	1	1	1	1	1	1	1	1	1	1
29	2	3	4	1	2	30	1	1	1	0	1	1	1	1	0	1	1	0	1	0	1	0	1	1	0	0	0	0	1	0	0	1	1	1	0	0	1	0	0	1	2	2	1	1	1	1	1	1	1
30	2	3	10	1	2	10	1	0	1	1	1	1	0	1	0	0	0	1	0	0	0	0	1	1	0	0	0	0	0	0	0	1	1	0	0	0	0	0	0	1	4	2	2	2	1	1	1	0	1
54	2	3	10	1	2	5	1	1	1	1	1	1	0	1	1	1	0	1	1	0	0	0	1	1	1	0	1	0	1	0	0	1	1	0	0	0	1	0	0	3	5	1	1	1	1	0	0	1	1
39	2	1	5	1	2	5	1	1	1	1	1	1	0	1	1	0	0	0	1	0	1	0	1	1	1	0	0	0	1	0	0	1	1	0	0	0	1	0	0	2	4	2	2	2	1	0	1	1	1
43	2	1	4	1	2	3	1	1	1	1	0	1	0	1	0	1	0	0	1	0	0	0	1	1	0	0	1	0	1	0	0	1	0	0	1	0	1	0	0	4	3	1	2	2	1	0	1	0	1
52	2	1	21	1	2	3	1	1	1	1	0	1	0	1	1	1	0	0	0	0	2	2	1	1	1	0	1	0	1	0	1	1	1	0	0	0	0	0	0	4	3	2	1	1	1	1	1	1	1
40	2	3	15	1	2	3	1	1	1	1	0	1	0	0	1	1	0	0	0	0	1	0	0	1	1	0	0	0	1	0	0	1	0	1	0	0	0	1	0	3	2	1	1	1	1	0	1	1	1
50	2	1	26	1	2	5	1	1	1	1	0	1	0	1	0	1	0	0	1	0	0	0	1	1	0	0	0	0	1	1	0	1	1	0	0	1	0	1	0	2	4	1	1	1	1	1	1	1	1
33	2	5	2	1	2	7	1	0	1	1	1	1	1	0	0	1	0	0	0	0	0	0	1	1	0	0	0	0	1	0	0	0	0	0	0	0	0	0	0	1	2	1	1	1	1	1	1	1	1
32	2	3	6	1	2	3	1	1	1	1	0	1	1	0	1	1	0	1	0	0	1	0	1	1	1	1	1	0	1	1	0	1	0	0	1	1	0	0	0	4	2	2	1	1	0	0	1	1	1
[truncated: 13 more columns]
