# Supplementary material for: Investigating barriers and challenges to the integrated management of neglected tropical skin diseases in an endemic setting in Nigeria
Source: PLoS Negl Trop Dis. 2020 Apr 30;14(4):e0008248. doi: 10.1371/journal.pntd.0008248 (PMC7217480; doi:10.1371/journal.pntd.0008248)
Supplement: S2 Data — (XLS) [file pntd.0008248.s003.xls]

## Sheet: NTDsKAP_Chidi
Gender	Age	Ethnic	Religion	Marital	Education	Occupation	IncomeH	RegIncome	Water	Sewage	HeardNTD1	Leprosy2a	BU2b	LF2c	Firstlearn3	SCimpt4	Cause5a	Cause5b	Cause5c	Cause5d	Cause5e	Cause5f	Cause5g	Cause5h	Cause45i	Transmit6	Sextranmit7	Cured8	Curehow9	Prevent10	Howprevent1	Howprevent2	Howprevent3	Howprevent4	Howprevent5	Howprevent6	Howprevent7	Howprevent8	Howprevent9	C1	C2	C3	C4	C5	D1Firstvist	D2Whynothosp	D3HospWhen	D4HFvisits	D5Selfcare
2	57	1	1	1	3	5	3	15000	1	2	1	0	1	0	3	1	1	0	1	0	1	0	0	0	0	0	0	1	1	1	0	0	0	1	0	0	0	1	0	2	3	1	1	1	1	#NULL!	4	2	1
2	42	1	1	1	4	5	1	#NULL!	1	2	1	1	1	0	1	1	1	0	1	0	0	1	1	0	0	0	0	1	1	1	0	0	1	1	1	0	0	1	0	1	2	2	1	1	1	#NULL!	4	2	1
1	47	1	1	4	2	5	3	60000	1	1	1	1	1	1	2	1	1	1	1	0	1	0	1	1	0	0	0	1	1	1	0	0	1	1	0	1	1	0	0	1	2	1	1	4	1	#NULL!	4	1	1
2	26	1	1	2	4	6	1	#NULL!	1	2	1	1	1	0	2	1	1	1	0	0	1	1	0	0	0	1	1	1	1	1	0	0	0	0	0	0	0	0	1	1	4	1	4	3	1	#NULL!	4	3	1
2	40	1	1	1	4	7	2	#NULL!	1	2	1	1	1	0	1	1	1	1	0	1	1	0	0	0	0	1	1	1	1	1	0	0	0	0	0	1	1	0	0	1	2	2	4	1	1	#NULL!	4	3	1
2	38	1	1	1	3	5	2	#NULL!	1	2	1	1	1	0	2	1	1	1	0	0	1	0	0	0	1	1	0	1	1	1	0	0	0	0	0	0	0	0	1	1	2	2	1	1	1	#NULL!	4	1	1
1	30	1	1	1	4	7	2	#NULL!	1	2	1	1	1	0	2	1	1	1	0	0	1	1	0	0	0	1	1	1	1	1	0	0	0	0	0	1	0	0	1	1	2	2	4	1	1	#NULL!	4	1	1
1	18	1	1	2	3	6	1	#NULL!	1	2	1	0	1	0	1	1	1	0	0	0	1	1	1	0	0	1	1	1	3	1	0	0	0	0	0	0	0	0	1	1	2	2	1	1	1	#NULL!	2	3	1
1	25	4	1	2	4	7	2	#NULL!	4	2	1	1	1	0	4	1	1	1	0	0	1	1	0	0	0	1	1	1	1	1	1	0	0	0	0	1	1	0	0	1	2	1	1	1	1	#NULL!	4	2	1
1	29	1	1	2	4	1	3	40000	1	2	1	1	1	0	2	1	1	0	0	0	1	0	0	0	0	1	0	1	1	1	0	0	0	0	0	1	1	0	0	1	1	2	4	1	1	#NULL!	4	1	1
2	40	1	1	1	1	5	1	#NULL!	1	2	1	0	1	0	1	1	1	0	0	0	1	0	1	0	0	0	0	1	1	1	0	0	1	0	0	0	0	0	0	1	2	2	1	1	1	#NULL!	4	2	1
2	48	1	1	1	3	5	2	#NULL!	1	2	1	1	1	0	4	1	0	0	0	0	1	0	0	0	0	0	0	1	1	1	0	0	0	0	0	0	0	0	1	2	2	2	4	1	1	#NULL!	4	2	1
1	27	1	1	2	2	5	2	#NULL!	1	2	1	1	1	0	4	1	1	0	0	0	1	0	0	0	0	1	1	0	6	0	0	1	0	0	0	0	0	0	0	1	2	4	1	1	1	#NULL!	4	3	1
2	22	1	1	2	3	6	1	#NULL!	1	2	1	1	1	1	1	1	1	0	0	0	1	0	0	0	0	0	0	1	1	1	0	0	0	0	1	0	0	0	0	1	2	2	4	1	1	#NULL!	4	2	1
1	26	1	1	1	3	7	2	#NULL!	1	2	1	1	0	1	7	1	0	0	0	0	1	0	0	0	0	0	0	1	1	1	0	0	1	0	0	0	0	0	0	1	2	2	4	6	2	6	4	4	0
2	22	1	1	1	3	6	1	#NULL!	1	2	1	0	1	1	2	1	1	0	0	0	1	0	0	0	0	0	0	1	1	1	0	0	0	0	0	0	0	0	1	1	2	2	4	1	1	#NULL!	4	2	1
1	35	1	1	2	3	1	3	20000	1	2	1	1	1	1	2	1	0	1	0	1	1	0	0	0	0	1	0	1	1	0	0	0	0	0	0	0	0	0	0	2	5	2	4	1	1	#NULL!	2	3	1
1	60	1	1	1	1	2	1	#NULL!	1	1	1	0	1	0	2	1	0	0	0	0	1	0	0	0	0	0	0	1	2	0	0	0	0	0	0	0	0	0	0	2	2	2	4	4	2	3	3	3	1
1	37	1	1	1	3	5	2	#NULL!	1	1	1	1	1	0	2	1	0	1	0	1	1	0	0	0	0	1	0	1	1	1	0	0	0	0	0	0	0	0	1	1	4	2	4	6	1	#NULL!	3	3	1
2	45	1	1	1	3	3	1	#NULL!	1	2	1	1	0	0	6	0	1	0	0	0	0	0	0	0	0	0	0	1	1	0	0	0	0	0	0	0	0	0	0	2	4	2	1	1	1	#NULL!	4	1	1
2	42	1	1	2	4	1	3	30000	1	2	1	0	1	1	6	1	0	1	0	0	1	0	0	0	0	1	0	1	1	1	0	0	1	0	0	0	0	0	1	1	2	1	4	1	1	#NULL!	4	1	1
1	20	1	1	2	3	1	3	20000	1	1	1	0	1	1	2	1	1	0	0	0	1	1	0	0	0	0	0	1	1	1	0	0	0	0	1	0	0	0	0	1	2	2	4	1	1	#NULL!	4	1	1
2	25	1	1	1	3	5	2	#NULL!	1	2	1	0	1	0	2	1	1	1	0	0	1	1	0	0	0	1	1	1	1	1	0	0	0	0	0	0	0	0	1	1	2	2	1	1	1	#NULL!	4	1	1
1	30	1	1	2	4	1	3	10000	1	2	1	1	1	0	1	1	1	0	0	0	0	0	0	0	0	1	0	1	1	1	0	1	0	0	0	0	1	0	0	2	2	1	3	1	1	#NULL!	4	1	1
2	36	1	1	1	3	7	2	#NULL!	1	2	1	0	1	1	2	1	1	1	0	0	1	0	0	0	0	1	1	1	1	1	0	0	0	0	0	0	0	0	1	2	4	2	4	1	1	#NULL!	2	2	1
1	42	1	1	2	2	5	2	#NULL!	1	2	0	0	0	0	1	1	0	0	0	0	0	0	0	0	0	0	0	0	1	0	0	0	0	0	0	0	0	0	0	4	2	4	4	1	1	#NULL!	4	2	1
2	38	1	1	1	3	7	2	#NULL!	1	2	1	1	1	1	2	1	1	1	0	0	1	1	0	0	0	1	1	1	1	1	0	0	0	0	0	0	0	0	1	1	2	2	4	6	1	#NULL!	4	2	1
2	35	1	1	1	2	7	2	#NULL!	1	2	1	0	1	1	2	1	1	0	0	0	1	1	0	0	0	0	0	1	1	1	0	0	0	0	0	0	0	0	1	1	2	2	4	1	1	#NULL!	4	2	1
2	48	1	1	1	3	7	2	#NULL!	1	2	1	0	1	1	5	1	1	0	0	0	1	1	0	0	0	1	1	1	1	1	0	0	1	0	0	0	0	0	0	1	2	2	4	1	1	#NULL!	4	2	1
1	32	1	1	1	3	2	1	#NULL!	1	2	1	1	1	0	2	1	0	1	0	0	1	0	0	0	0	1	1	1	1	1	0	0	0	0	0	1	1	0	0	1	1	2	4	1	1	#NULL!	4	3	0
2	30	1	1	1	2	7	2	#NULL!	1	2	0	0	0	0	1	1	0	1	0	1	0	0	0	0	0	1	1	1	1	1	0	0	0	0	0	0	0	0	1	1	2	4	4	1	1	#NULL!	4	3	1
2	22	1	1	1	3	7	2	#NULL!	1	2	1	1	1	1	2	1	1	1	0	0	1	1	1	0	0	1	1	1	1	1	0	0	0	0	0	0	0	0	1	1	2	2	1	1	1	#NULL!	4	2	1
1	48	1	1	1	3	5	2	#NULL!	1	2	1	0	1	1	2	1	1	1	0	0	1	0	1	0	0	1	1	1	1	1	0	0	1	0	0	0	1	0	0	1	2	2	1	1	1	#NULL!	4	2	1
2	50	1	1	1	4	1	3	40000	1	2	1	1	1	1	1	1	1	0	0	0	0	1	0	0	0	0	0	1	1	1	0	0	0	0	0	0	0	0	1	1	1	1	4	1	1	#NULL!	3	3	1
1	45	1	1	1	2	5	1	#NULL!	1	1	1	0	1	1	2	1	0	1	0	0	1	0	0	0	0	1	0	1	2	1	0	0	0	0	1	1	1	0	0	2	4	2	1	4	2	1	3	3	1
2	30	1	1	1	4	1	3	35000	1	1	1	0	1	0	2	1	1	1	0	0	1	1	0	0	0	1	1	1	1	1	0	0	0	0	0	0	0	0	1	1	2	2	4	1	1	#NULL!	3	2	1
2	35	1	1	1	3	5	2	#NULL!	1	1	1	0	1	1	4	1	1	1	0	0	1	1	0	0	0	1	1	1	1	1	0	0	0	0	0	0	0	0	1	1	2	2	1	1	3	7	2	3	1
2	28	1	1	1	3	2	1	#NULL!	1	2	1	0	1	0	7	1	1	1	0	0	1	0	1	0	0	1	1	1	1	1	0	0	0	0	0	0	0	0	1	2	2	4	1	1	1	#NULL!	4	2	1
2	24	1	1	1	3	7	2	#NULL!	1	2	1	0	1	1	2	1	1	1	0	0	1	0	0	0	0	1	1	1	1	1	0	0	0	0	1	1	1	0	0	1	2	3	1	1	1	#NULL!	4	2	1
2	40	1	1	1	2	7	2	#NULL!	1	1	1	1	1	0	2	1	1	1	0	0	0	0	0	0	0	1	0	1	1	1	0	0	1	0	0	0	0	0	0	1	4	2	4	1	1	#NULL!	4	2	1
2	19	1	1	2	3	6	1	#NULL!	1	2	1	0	1	1	2	1	0	1	0	1	0	0	1	0	0	1	1	1	2	1	0	0	1	0	0	0	0	0	0	1	4	2	1	2	2	3	3	2	1
2	20	1	1	2	3	7	2	#NULL!	1	2	1	0	1	1	3	1	1	1	0	1	0	0	0	0	0	1	1	1	1	1	0	0	0	0	0	0	0	0	1	1	2	2	3	6	4	6	4	2	1
2	60	1	1	1	1	2	1	#NULL!	1	2	1	0	1	1	3	1	0	1	0	1	1	0	0	0	0	1	0	1	2	1	0	0	0	0	1	0	0	0	1	2	4	2	4	4	2	6	4	4	1
2	24	1	1	2	2	5	2	#NULL!	1	2	1	1	1	1	2	1	1	1	0	1	1	1	0	0	0	1	0	1	1	1	0	0	0	0	0	1	1	0	0	2	2	1	1	6	2	1	3	3	1
2	25	1	1	2	3	7	2	#NULL!	1	2	1	0	1	1	7	1	1	1	0	0	1	1	0	0	0	1	1	1	1	1	0	0	0	0	1	1	1	0	0	1	4	2	4	4	1	#NULL!	3	2	1
2	35	1	1	1	3	7	2	#NULL!	1	2	1	0	1	1	6	1	0	1	0	1	0	0	0	0	0	1	1	1	1	1	0	0	1	0	1	0	0	0	0	1	2	2	1	1	1	#NULL!	4	3	1
2	52	1	1	1	2	7	2	#NULL!	1	2	1	0	1	1	2	1	1	1	0	1	1	1	1	0	0	1	1	1	1	1	0	0	0	0	0	0	0	0	1	1	2	2	4	1	1	#NULL!	4	2	1
2	52	1	1	1	1	2	1	#NULL!	1	1	1	0	1	1	6	1	0	0	0	1	1	0	0	0	0	1	1	1	1	0	0	0	0	0	0	0	0	0	0	1	5	2	4	1	1	#NULL!	3	2	1
2	26	1	1	2	4	6	1	#NULL!	1	2	1	0	1	1	2	1	1	0	0	1	0	0	0	0	0	0	0	1	1	1	0	0	0	0	0	0	0	0	1	1	2	2	2	3	2	6	1	3	1
2	24	1	1	2	4	6	1	#NULL!	1	2	1	1	1	1	1	1	1	0	1	1	0	0	1	1	0	0	0	1	1	1	0	0	1	1	1	1	1	0	0	2	5	1	2	1	1	#NULL!	4	3	1
2	30	1	1	1	4	1	3	60000	1	2	1	0	1	0	1	1	1	0	1	0	1	0	1	0	0	0	0	1	1	1	1	0	1	0	0	1	0	1	0	1	4	2	4	1	1	#NULL!	4	2	1
2	44	1	1	1	4	1	3	25000	1	2	1	1	1	1	1	1	1	1	0	1	1	1	1	1	0	1	0	1	1	0	1	1	1	0	1	1	1	0	1	1	3	1	1	1	1	#NULL!	4	3	1
2	32	1	1	2	3	1	2	#NULL!	1	2	1	1	1	0	3	1	0	0	0	1	0	0	0	0	0	0	0	1	2	1	0	0	0	0	0	0	0	0	1	1	2	1	1	6	2	1	4	3	1
2	30	1	1	2	4	1	3	18000	1	2	1	1	1	1	2	1	1	0	1	1	1	1	1	1	0	0	0	1	1	1	1	0	1	1	1	0	0	0	1	1	2	1	1	1	1	#NULL!	4	3	0
1	22	1	1	2	4	6	1	#NULL!	1	2	1	1	1	1	2	1	1	0	0	1	1	1	1	1	0	0	0	1	1	1	1	0	1	0	1	0	0	0	1	1	5	1	1	3	1	#NULL!	4	2	1
1	64	1	1	4	2	1	2	#NULL!	1	2	1	1	1	1	2	1	1	0	1	1	1	1	1	1	0	0	0	1	1	1	1	0	1	1	1	0	0	0	1	1	2	1	1	1	1	#NULL!	4	2	1
2	26	1	1	2	3	2	1	#NULL!	1	2	1	1	1	0	3	1	0	0	0	1	0	0	0	0	1	0	0	1	1	1	0	0	0	0	0	0	0	0	1	1	2	1	1	3	1	#NULL!	4	2	1
2	42	1	1	1	2	7	2	#NULL!	1	2	1	1	1	1	5	1	1	0	0	1	1	0	0	0	0	0	0	1	1	1	0	0	0	0	0	0	0	0	1	1	2	1	1	1	1	#NULL!	4	2	1
1	21	1	1	2	3	6	1	#NULL!	1	2	1	1	1	0	2	1	1	0	0	1	1	1	1	1	1	0	0	1	1	1	1	0	1	0	1	0	0	0	1	1	2	1	1	1	1	#NULL!	4	2	1
1	27	1	1	1	3	1	3	20000	1	2	1	0	1	0	1	1	1	0	1	1	1	0	1	0	0	1	1	1	1	1	0	0	1	0	0	0	0	0	0	1	2	2	1	1	1	#NULL!	4	3	1
2	23	1	1	2	3	7	2	#NULL!	1	2	1	0	1	0	5	1	1	1	0	0	1	0	0	0	0	1	1	1	3	1	0	0	1	0	0	1	0	0	0	1	2	2	4	1	3	1	4	2	1
1	40	1	1	1	3	1	1	#NULL!	1	2	1	1	1	1	3	1	1	0	0	0	1	1	1	1	0	1	0	1	1	1	0	0	1	0	1	0	0	0	1	1	3	1	2	1	1	#NULL!	4	1	1
1	21	1	1	2	3	5	2	#NULL!	1	2	1	1	1	0	2	1	0	0	0	0	1	0	1	1	0	0	0	1	1	1	0	0	1	0	0	0	0	0	1	1	2	2	1	1	1	#NULL!	4	2	1
2	25	1	1	2	4	6	1	#NULL!	1	2	1	1	1	0	2	1	1	1	0	0	1	1	0	0	0	1	0	1	1	1	0	0	0	0	1	0	0	0	1	1	5	1	1	3	1	#NULL!	4	3	1
2	63	1	1	1	1	7	1	#NULL!	1	2	1	0	1	0	5	1	0	0	0	1	0	0	0	0	0	0	0	1	3	0	0	0	0	0	0	0	0	0	0	1	5	1	1	6	4	7	6	4	1
1	32	1	1	1	3	1	2	#NULL!	1	2	1	1	1	0	2	1	1	0	0	1	1	1	1	1	0	0	0	1	1	1	0	0	1	0	1	0	0	0	1	1	1	1	1	6	2	1	3	3	0
1	28	1	1	2	4	1	2	#NULL!	1	2	1	1	1	1	2	1	1	1	1	0	1	1	1	1	0	1	0	1	1	1	1	0	1	1	1	1	1	1	1	1	1	1	4	1	1	#NULL!	5	1	1
2	27	1	1	2	4	2	1	#NULL!	1	2	1	1	1	0	3	1	1	1	0	0	0	1	0	0	0	1	0	1	1	1	1	1	0	0	1	1	1	0	1	1	5	1	1	1	1	#NULL!	4	2	1
1	50	1	1	1	1	7	2	#NULL!	1	2	1	1	1	1	3	1	0	0	0	1	0	0	0	0	0	0	0	1	2	1	0	0	0	0	0	0	0	0	1	2	4	2	3	6	2	1	4	4	0
2	28	1	1	1	4	1	2	#NULL!	1	2	1	1	1	1	3	1	1	0	0	1	1	1	1	1	1	0	0	1	1	1	0	0	1	0	1	0	0	0	1	1	1	1	1	6	2	1	3	2	1
2	27	1	1	2	3	1	2	#NULL!	1	2	1	1	1	0	3	1	0	0	0	1	1	0	1	1	0	0	0	1	2	1	0	0	1	0	0	0	0	0	1	1	3	1	1	1	3	1	4	3	0
2	20	1	1	2	3	6	1	#NULL!	1	2	1	1	1	0	3	1	0	0	0	1	0	0	0	0	0	0	0	1	1	0	0	0	0	0	0	0	0	0	1	1	5	1	1	1	1	#NULL!	4	2	0
2	27	1	1	1	3	2	1	#NULL!	1	2	1	0	1	1	3	1	0	0	0	1	1	1	1	1	0	0	0	1	2	1	0	0	1	0	1	0	0	0	1	1	2	1	1	1	4	1	4	3	0
1	34	1	1	1	3	1	1	#NULL!	1	2	1	1	1	1	2	1	0	0	0	1	0	0	0	0	0	0	0	1	2	1	0	0	0	0	0	0	0	0	1	1	1	1	1	6	2	1	4	4	0
2	20	1	1	2	3	2	1	#NULL!	1	2	1	0	1	0	3	1	1	1	0	1	0	0	0	0	0	1	1	1	1	1	0	0	0	0	0	0	0	0	1	1	2	2	3	6	4	1	4	2	1
2	26	1	1	2	3	7	3	15000	1	2	1	0	1	1	7	1	1	1	0	0	1	1	1	0	0	1	1	1	1	1	0	0	1	0	1	0	0	0	1	1	3	2	1	3	1	#NULL!	2	2	1
2	29	1	1	1	3	3	1	#NULL!	1	2	1	1	1	0	2	1	1	0	0	1	1	1	1	1	1	0	0	1	1	1	0	0	1	0	1	0	0	0	1	1	1	1	1	1	1	#NULL!	4	1	1
1	54	1	1	1	2	1	2	#NULL!	1	2	1	1	1	1	5	1	1	1	1	1	1	1	1	1	0	0	0	1	1	1	1	0	1	1	1	0	0	1	1	1	2	1	1	1	1	#NULL!	4	2	1
2	56	1	1	1	2	3	1	#NULL!	1	2	1	0	1	0	3	1	1	0	1	0	1	0	0	0	0	0	0	1	1	1	0	0	1	1	0	0	0	1	0	1	4	1	2	2	1	#NULL!	4	2	1
2	28	1	1	1	3	7	1	#NULL!	1	2	1	0	1	0	2	1	0	0	0	1	0	0	1	1	0	0	0	1	1	1	0	0	1	0	0	0	0	0	0	1	4	1	1	1	1	#NULL!	4	3	1
2	22	1	1	2	3	6	1	#NULL!	1	2	1	1	0	0	7	0	0	1	0	1	0	0	0	0	0	1	0	1	2	1	0	0	0	0	0	1	0	0	0	3	4	1	3	3	4	6	1	1	1
2	21	1	1	2	3	6	1	#NULL!	1	2	1	0	1	0	3	1	0	0	0	1	0	0	0	0	0	0	0	1	2	1	0	0	0	0	0	0	0	0	1	1	4	1	1	3	4	7	4	3	1
2	25	1	1	2	3	5	1	#NULL!	1	2	1	0	1	0	7	1	1	0	0	0	0	0	0	0	0	0	0	1	2	1	0	0	1	0	0	0	0	0	1	1	2	1	1	1	1	#NULL!	4	3	1
1	42	1	1	1	2	5	2	#NULL!	1	2	1	0	1	0	3	1	0	0	0	1	1	0	0	0	0	0	0	1	2	1	1	0	1	0	0	0	0	0	0	1	4	1	1	6	2	1	1	2	1
2	24	1	1	1	2	3	1	#NULL!	1	1	1	1	0	1	7	0	0	0	0	0	0	0	0	0	0	0	0	1	1	0	0	0	0	0	0	0	0	0	0	3	4	1	3	2	3	7	1	1	1
2	55	1	1	3	4	1	3	30000	1	2	1	0	1	0	1	1	1	0	1	0	1	0	0	0	0	0	0	1	1	1	0	0	0	0	0	1	0	1	0	2	4	2	1	1	1	#NULL!	4	2	1
1	22	1	1	2	3	5	2	#NULL!	1	2	1	1	0	0	2	0	1	1	0	1	1	0	0	0	0	1	1	1	1	1	1	0	1	0	0	1	1	0	0	3	5	2	1	3	1	#NULL!	4	2	1
1	61	1	1	4	2	3	1	#NULL!	1	2	1	0	1	0	2	1	0	0	0	1	0	0	0	0	0	0	0	1	2	1	0	0	0	0	0	0	0	0	1	2	5	1	1	6	2	6	5	3	1
1	41	1	1	1	4	1	1	#NULL!	4	2	1	0	1	0	1	1	1	0	1	0	0	1	1	0	0	0	0	1	1	1	0	0	1	1	1	0	0	1	0	1	4	1	1	1	1	#NULL!	4	2	1
2	32	1	1	1	4	2	1	#NULL!	1	2	1	0	1	0	3	1	1	0	1	0	1	0	0	0	0	0	0	1	1	1	0	0	0	1	0	0	0	1	0	2	4	1	1	1	1	#NULL!	4	2	1
1	35	1	3	1	2	5	1	#NULL!	1	2	1	0	1	0	7	1	0	0	0	1	0	0	0	0	0	0	0	1	2	0	0	0	0	0	0	0	0	0	0	2	4	1	1	6	2	6	1	3	1
2	59	1	1	4	2	5	2	#NULL!	1	2	1	1	1	1	6	1	0	1	0	1	1	0	0	1	0	1	0	1	2	0	0	0	0	0	0	0	0	0	0	1	3	1	2	4	4	7	1	2	1
2	36	1	1	1	3	3	1	#NULL!	1	2	1	1	0	1	5	1	0	0	0	1	0	0	0	0	0	0	0	1	2	1	0	1	0	1	0	0	0	0	0	2	4	1	4	2	2	6	5	2	1
2	21	1	1	2	4	6	1	#NULL!	1	2	1	0	1	0	3	1	1	0	1	1	0	0	0	0	0	0	0	1	2	1	0	0	0	1	0	0	0	1	0	1	4	1	1	1	1	#NULL!	4	2	1
1	26	1	1	2	3	5	1	#NULL!	1	2	1	0	1	0	3	1	0	0	0	1	0	0	0	0	0	0	0	1	2	0	0	0	0	0	0	0	0	0	0	2	3	1	3	3	1	#NULL!	4	3	1
2	53	1	1	1	2	3	1	#NULL!	1	2	1	0	1	0	2	1	1	0	1	0	0	1	0	0	0	0	0	1	1	1	0	0	0	1	1	0	0	1	1	2	3	2	1	1	1	#NULL!	4	3	1
2	28	1	1	1	3	5	2	#NULL!	1	2	1	1	1	0	2	1	1	1	1	0	0	0	0	0	0	1	0	1	1	1	0	0	0	0	0	1	1	0	1	1	2	1	3	1	1	#NULL!	4	2	1
1	52	1	1	4	3	5	3	20000	1	2	1	0	1	0	2	1	0	0	0	1	0	0	0	0	0	0	0	1	2	0	0	0	0	0	0	0	0	0	0	2	3	1	1	6	2	1	1	3	1
2	34	1	1	2	3	3	1	#NULL!	1	2	1	1	1	0	2	1	1	1	1	0	1	0	0	0	0	1	0	1	1	1	0	0	0	1	0	1	1	0	0	2	3	1	1	1	1	#NULL!	4	2	1
1	30	1	1	2	4	1	1	#NULL!	1	2	1	1	1	0	1	1	1	1	1	0	0	1	0	0	0	1	0	1	1	1	0	0	0	1	0	1	1	0	0	1	3	2	3	1	1	#NULL!	4	2	1
2	41	1	1	1	2	3	1	#NULL!	1	2	1	0	1	0	7	1	0	0	0	1	0	0	0	0	0	0	0	1	2	1	0	0	0	0	0	0	0	0	1	2	2	1	1	2	2	6	6	4	0
2	40	1	1	2	4	1	3	15000	1	2	1	1	1	0	3	1	0	0	1	0	1	0	0	0	0	1	0	1	1	1	0	0	0	1	0	0	0	0	0	1	1	1	2	1	1	#NULL!	1	1	1
2	20	1	1	2	3	2	1	#NULL!	1	1	1	0	1	0	1	1	0	0	0	1	1	0	0	0	0	0	0	1	1	0	0	0	0	0	0	0	0	0	0	1	3	1	2	1	1	#NULL!	4	1	1
2	64	1	1	4	2	7	2	#NULL!	1	2	1	0	1	1	3	1	0	1	0	1	0	0	0	0	0	0	0	1	1	0	0	0	0	0	0	0	0	0	0	1	2	2	4	6	2	6	4	3	1
2	39	1	1	1	3	1	1	#NULL!	1	1	1	1	1	0	3	1	1	0	0	1	0	0	0	0	0	1	0	1	1	1	0	0	0	1	0	0	1	0	0	1	2	2	4	1	1	#NULL!	1	1	1
1	44	1	1	1	2	7	2	#NULL!	1	1	1	1	1	0	3	1	0	1	0	1	0	0	0	0	0	0	0	1	1	1	0	0	0	1	0	0	0	0	0	1	1	2	3	6	1	#NULL!	4	2	1
2	36	1	1	1	3	7	2	#NULL!	1	1	1	1	1	0	2	1	1	0	0	0	1	0	0	0	0	1	0	1	1	1	0	0	1	0	0	0	1	0	0	2	2	2	4	1	1	#NULL!	1	1	1
1	70	1	1	1	2	7	3	18000	1	1	1	1	1	0	3	1	0	0	0	1	1	0	0	1	0	1	1	1	2	1	0	0	1	0	0	0	1	0	0	2	2	1	4	1	2	7	1	3	1
2	26	1	1	1	2	3	2	#NULL!	1	1	1	0	1	1	2	1	1	0	0	1	0	0	0	0	0	1	0	1	2	1	0	0	1	0	0	0	1	0	0	1	2	2	3	2	3	1	4	3	1
2	25	1	1	2	3	7	2	#NULL!	1	1	1	1	1	0	3	1	1	0	0	0	1	0	0	0	0	1	0	1	2	1	0	0	1	0	0	0	1	0	0	1	2	2	1	4	2	4	1	3	1
2	29	1	1	1	3	3	2	#NULL!	1	1	1	0	1	1	1	1	1	0	0	1	0	0	0	0	0	1	0	1	1	0	0	0	0	0	0	0	0	0	0	1	2	2	1	3	2	4	4	3	1
2	28	1	1	2	4	1	3	30000	1	2	1	1	1	0	6	1	0	0	0	1	1	0	0	0	0	1	0	1	3	1	0	0	0	0	0	0	0	0	0	1	1	2	4	3	4	6	4	3	1
2	24	1	1	1	3	3	2	#NULL!	1	1	1	1	1	0	3	1	1	0	0	1	0	0	0	0	0	1	0	1	1	1	0	0	0	0	0	0	1	0	0	1	2	2	3	1	2	3	1	3	1
1	30	1	1	2	2	7	2	#NULL!	4	5	1	1	1	0	1	1	0	1	0	1	0	0	0	0	0	1	0	1	1	1	0	0	1	0	0	0	0	0	0	1	1	2	1	1	4	2	1	3	1
1	24	1	1	2	3	1	2	#NULL!	1	2	1	0	1	1	2	1	1	1	0	0	0	0	0	0	0	1	0	1	1	1	0	0	0	1	0	0	0	0	0	1	2	1	2	1	1	#NULL!	1	3	1
2	29	1	1	1	2	3	2	#NULL!	1	2	1	1	1	0	2	1	0	0	0	1	1	0	0	0	0	0	0	1	1	0	0	0	0	0	0	0	0	0	0	1	1	2	4	1	1	#NULL!	1	2	1
2	20	1	1	1	3	7	2	#NULL!	1	1	1	1	1	0	2	1	1	0	1	0	0	0	0	0	0	1	1	1	1	1	0	0	0	0	0	0	1	0	0	1	1	1	4	1	1	#NULL!	1	2	1
2	21	1	1	1	2	7	2	#NULL!	1	1	1	1	1	0	3	1	0	0	0	0	1	0	1	0	0	1	0	1	1	1	0	0	0	0	0	0	0	0	0	1	1	1	4	3	1	#NULL!	1	2	1
2	24	1	1	3	2	7	1	#NULL!	1	1	1	1	1	0	3	1	0	0	1	1	0	0	0	0	0	1	0	1	1	1	0	0	0	0	0	0	1	0	0	1	1	2	3	1	1	#NULL!	1	1	1
2	42	1	1	1	3	1	3	30000	1	2	1	1	1	0	2	1	1	0	0	1	0	0	0	0	0	1	0	1	2	1	0	0	0	0	0	0	1	0	0	1	2	2	5	3	1	#NULL!	4	2	1
1	47	1	3	4	1	7	2	#NULL!	1	1	1	1	1	0	3	1	1	0	0	1	1	0	0	0	0	1	0	1	2	0	0	0	0	0	0	0	0	0	0	1	2	3	3	5	2	4	5	4	1
1	38	1	1	3	2	7	1	#NULL!	1	1	1	0	1	0	3	1	1	0	0	1	0	0	0	0	0	0	0	1	2	0	0	0	0	0	0	0	0	0	0	1	3	2	4	4	2	3	1	3	1
1	41	1	1	1	3	7	2	#NULL!	1	1	1	1	1	1	3	1	0	0	1	1	0	0	0	0	0	0	0	1	1	1	0	0	0	0	0	0	1	0	0	1	1	2	2	6	1	#NULL!	1	2	1
2	28	1	1	1	3	7	2	#NULL!	1	2	1	1	1	0	3	1	0	0	0	1	0	0	0	0	0	1	0	1	2	1	0	0	0	0	0	0	0	0	0	1	2	2	5	3	1	#NULL!	4	2	1
2	27	1	1	1	3	3	2	#NULL!	1	1	1	0	1	1	1	1	0	1	0	1	0	0	0	0	0	1	0	1	1	1	0	0	0	0	0	0	0	0	0	1	1	2	2	1	1	#NULL!	4	1	1
2	31	1	1	1	3	3	2	#NULL!	1	1	1	1	1	0	3	1	1	0	0	1	0	0	0	0	0	0	0	1	1	0	0	0	0	0	0	0	0	0	0	1	2	2	4	1	1	#NULL!	1	1	1
2	47	1	1	1	3	7	2	#NULL!	1	2	1	1	1	0	3	1	0	0	0	1	1	0	0	0	0	0	0	1	2	1	0	0	0	0	0	0	0	0	0	1	3	1	4	1	1	#NULL!	4	1	1
2	24	1	1	2	3	2	1	#NULL!	1	2	1	1	1	0	3	1	1	0	0	1	0	0	0	0	0	0	0	1	1	1	0	0	0	0	0	0	0	0	0	1	1	1	4	1	1	#NULL!	1	1	1
2	22	4	3	2	2	7	2	#NULL!	1	1	1	0	1	1	3	1	0	0	1	1	0	0	0	0	0	0	0	1	2	0	0	0	0	0	0	0	0	0	0	2	4	1	4	4	2	6	5	3	1
2	28	1	1	1	3	7	3	10000	1	1	1	0	1	1	3	1	0	0	1	1	0	0	0	0	0	0	0	1	2	1	0	0	0	0	0	0	1	0	0	2	3	2	3	6	2	4	4	3	1
2	25	1	1	1	2	3	2	#NULL!	1	1	1	0	1	1	3	1	0	0	0	0	0	0	0	0	0	1	0	1	2	1	0	0	0	1	0	0	1	0	0	1	2	2	1	1	2	6	1	2	1
2	40	1	1	3	3	7	2	#NULL!	1	1	1	1	1	0	2	1	1	0	1	0	0	0	0	0	0	1	0	0	1	1	0	0	0	0	0	0	0	0	0	1	5	1	3	2	2	6	1	2	1
2	27	1	1	3	2	7	2	#NULL!	1	2	1	0	1	1	3	1	0	0	0	1	0	0	0	0	0	0	0	1	2	0	0	0	0	0	0	0	0	0	0	1	1	2	1	2	2	6	1	2	1
2	29	1	1	1	3	3	2	#NULL!	1	1	1	1	1	0	1	1	0	0	0	1	0	0	0	0	0	0	0	1	2	0	0	0	0	0	0	0	0	0	0	1	1	2	2	1	2	6	4	3	1
2	50	1	1	1	3	5	2	#NULL!	1	2	1	1	1	0	3	1	1	0	1	0	0	0	0	0	0	1	0	1	2	1	0	0	0	0	0	0	1	0	0	1	1	2	1	1	1	#NULL!	4	1	1
2	42	1	1	1	3	5	2	#NULL!	1	1	1	1	1	0	3	1	1	0	0	1	0	0	0	0	0	1	0	1	2	1	0	0	0	1	0	0	0	0	0	1	2	1	3	2	2	3	4	3	1
2	32	1	1	1	3	5	2	#NULL!	4	2	1	1	1	1	2	1	0	0	0	1	0	0	0	0	0	1	0	1	1	1	0	0	0	1	1	0	1	0	0	1	1	2	1	1	1	#NULL!	1	1	1
2	69	1	1	4	3	2	1	#NULL!	1	2	1	1	1	0	3	1	0	0	0	1	0	0	0	0	0	1	0	1	2	1	0	0	0	0	1	0	1	0	0	2	2	2	1	4	2	1	4	3	1
2	37	1	1	1	3	7	2	#NULL!	1	2	1	1	1	1	3	1	1	0	0	1	0	0	0	0	0	0	0	1	1	0	0	0	0	0	0	0	0	0	0	2	2	3	3	1	1	#NULL!	1	2	1
1	21	1	1	2	3	7	1	#NULL!	1	1	1	1	1	0	3	1	1	0	0	1	0	0	0	0	0	1	0	1	1	1	0	0	0	1	0	0	1	0	0	1	2	2	4	1	1	#NULL!	4	2	1
2	32	1	1	1	3	7	2	#NULL!	1	1	1	1	1	0	3	1	1	0	0	1	0	0	0	0	0	0	0	1	2	1	0	0	0	0	1	0	1	0	0	1	2	2	4	4	2	5	4	3	1
2	25	1	1	2	3	6	1	#NULL!	1	1	1	0	1	0	2	1	1	0	0	1	0	0	0	0	0	0	0	1	2	0	0	0	0	0	0	0	0	0	0	2	3	1	3	3	2	1	1	3	1
2	60	1	1	1	2	5	2	#NULL!	1	2	1	1	1	1	3	1	1	1	0	1	0	0	0	0	0	1	0	1	1	1	0	1	1	0	1	1	1	0	0	1	2	1	2	2	1	#NULL!	4	1	1
2	45	1	1	1	2	5	3	30000	1	2	1	0	1	0	6	1	1	0	1	0	0	0	1	0	0	0	0	1	1	1	0	0	1	1	0	0	0	1	0	1	3	1	4	2	1	#NULL!	4	2	1
2	41	1	1	1	3	3	1	#NULL!	1	2	1	0	1	0	1	1	1	0	1	0	0	1	0	0	0	0	0	1	1	1	1	0	0	1	1	0	0	1	0	1	3	1	1	1	1	#NULL!	4	2	1
1	61	1	1	1	2	5	1	#NULL!	4	2	1	0	1	0	6	1	1	0	0	1	0	0	1	0	0	0	0	1	2	1	0	0	1	1	0	0	0	1	0	1	4	1	4	6	2	1	1	3	1
2	52	1	1	1	3	5	1	#NULL!	1	2	1	0	1	0	3	1	0	0	0	1	0	0	0	0	0	0	0	1	2	0	0	0	0	0	0	0	0	0	0	1	4	1	4	6	2	1	1	2	1
2	22	1	1	2	3	6	1	#NULL!	1	2	1	0	1	0	3	1	0	0	1	0	0	1	1	1	0	0	0	1	1	1	0	0	1	1	1	1	0	1	0	1	4	1	1	1	1	#NULL!	4	2	1
1	32	1	1	2	3	5	1	#NULL!	1	2	1	0	1	0	2	1	1	1	1	0	1	1	0	1	0	1	0	1	1	1	0	0	0	1	1	1	1	0	0	1	5	1	3	1	1	#NULL!	4	2	1
2	27	1	1	2	4	2	1	#NULL!	1	2	1	1	0	0	3	1	1	1	1	0	0	0	0	0	0	1	0	1	1	1	0	0	0	1	0	1	1	1	0	1	5	1	1	1	1	#NULL!	4	2	1
2	52	1	1	3	3	1	1	#NULL!	1	2	1	1	1	0	3	1	1	0	1	0	0	0	0	0	0	1	0	1	1	1	0	0	0	1	0	0	0	1	0	1	5	1	1	1	1	#NULL!	4	2	1
2	35	1	1	1	3	3	1	#NULL!	1	2	1	0	1	0	2	1	1	0	1	0	1	0	0	0	0	0	0	1	1	1	0	0	0	1	0	0	0	1	0	1	4	1	1	1	1	#NULL!	4	1	1
1	28	1	1	1	3	5	3	15000	1	2	1	0	1	0	7	1	0	0	0	1	0	0	0	0	0	0	0	1	3	1	0	0	0	0	0	0	0	0	0	1	4	1	1	3	4	7	4	3	1
2	50	1	1	1	1	1	2	#NULL!	1	2	1	1	1	0	6	1	0	0	0	1	0	0	0	0	0	0	0	1	3	1	0	0	1	0	1	0	0	0	0	1	2	1	1	2	3	1	1	2	1
1	57	1	1	1	2	5	1	#NULL!	1	1	1	1	1	1	6	0	0	0	0	1	0	0	0	0	0	0	0	1	2	1	0	1	1	0	0	0	0	0	0	1	3	1	2	2	2	6	1	2	1
2	36	1	1	1	3	5	2	#NULL!	1	2	1	1	1	0	7	0	0	0	0	0	0	0	0	0	0	1	0	0	1	1	0	0	0	0	1	0	1	0	0	2	3	3	1	2	1	#NULL!	4	1	1
2	40	1	1	1	3	1	2	#NULL!	1	2	1	1	1	0	7	1	0	0	0	1	0	0	0	0	0	0	0	1	1	1	0	0	0	0	0	0	0	0	0	3	2	1	3	2	2	7	5	2	1
2	47	1	1	3	2	1	2	#NULL!	1	2	1	1	0	0	7	0	0	0	0	1	0	0	0	0	0	0	0	1	2	1	0	1	0	0	0	0	0	0	0	4	5	2	2	6	4	6	1	2	1
2	24	1	1	2	3	6	1	#NULL!	1	2	1	1	0	0	2	0	1	1	0	1	1	0	0	0	0	1	0	1	1	1	1	0	1	0	0	1	1	0	0	4	5	2	3	3	1	#NULL!	4	2	1
1	66	1	3	1	2	1	2	#NULL!	1	2	1	1	1	1	2	1	0	0	0	1	0	0	0	0	0	0	0	1	2	1	0	1	0	0	0	0	0	0	0	1	2	2	1	2	2	6	5	2	1
2	21	1	1	2	2	5	2	#NULL!	1	2	1	1	0	1	2	0	1	1	0	0	1	0	1	0	0	1	1	1	1	0	0	0	0	0	0	0	0	0	0	3	4	1	3	3	1	#NULL!	4	1	1
2	29	1	1	1	3	5	1	#NULL!	1	1	1	1	0	1	2	0	1	0	0	1	0	0	1	0	0	1	0	1	1	1	0	0	1	1	1	1	1	0	0	3	4	2	1	2	1	#NULL!	4	2	1
1	56	1	1	3	2	1	2	#NULL!	1	2	1	1	1	1	1	1	0	0	0	1	0	0	0	0	0	0	0	1	2	1	0	1	0	0	0	0	0	0	0	1	3	1	4	4	2	6	5	3	1
2	45	1	1	4	3	1	1	#NULL!	1	2	1	1	1	1	7	1	0	0	0	1	0	0	0	0	0	0	0	1	2	1	0	1	0	0	0	0	0	0	0	2	2	1	2	5	1	#NULL!	1	2	1
2	28	1	1	2	3	5	3	15000	1	2	1	1	0	1	7	0	0	0	0	1	0	0	0	0	0	0	0	1	2	0	0	0	0	0	0	0	0	0	0	3	5	1	4	3	3	1	1	2	1
1	20	1	1	2	3	6	1	#NULL!	1	2	1	1	0	0	7	0	1	1	0	1	1	0	1	1	0	0	0	1	1	0	0	0	0	0	0	0	0	0	0	2	4	1	3	3	1	#NULL!	4	1	1
2	39	1	1	4	4	1	3	65000	1	2	1	1	1	1	1	1	1	1	0	0	1	0	1	0	0	1	0	1	1	1	1	0	1	0	1	1	1	0	0	1	4	1	3	4	3	1	1	1	1
2	23	1	1	2	3	6	1	#NULL!	1	2	1	1	0	0	7	0	0	0	0	1	0	0	0	0	0	1	0	1	1	1	0	1	0	0	0	1	0	0	0	4	4	1	3	3	4	6	1	1	1
1	24	1	1	2	3	5	2	#NULL!	1	2	1	1	0	1	5	0	0	1	0	1	0	0	0	0	0	1	1	0	1	1	0	1	0	0	0	0	0	0	0	4	5	2	4	3	4	6	1	2	1
2	26	1	1	1	3	3	1	#NULL!	1	2	1	1	0	0	7	0	0	0	0	1	0	0	0	0	0	0	0	0	1	0	0	0	0	0	0	0	0	0	0	3	4	2	3	4	4	6	6	2	1
2	50	1	1	1	1	1	2	#NULL!	1	2	1	1	1	1	5	1	0	0	0	1	0	0	0	0	0	0	0	1	3	1	0	0	1	0	1	0	0	0	0	1	2	1	1	2	3	1	1	2	1
1	64	1	1	1	2	1	2	#NULL!	1	1	1	1	1	1	1	1	0	0	0	1	0	0	0	1	0	0	0	1	2	1	0	0	0	0	0	0	0	0	0	1	2	1	4	2	2	6	5	3	1
1	52	1	3	1	4	1	2	#NULL!	1	2	1	1	1	1	1	1	1	1	1	0	1	1	1	1	0	1	1	1	1	1	1	0	1	1	1	1	1	0	0	1	1	1	5	1	1	#NULL!	4	1	1
2	41	1	1	1	3	1	3	35000	1	2	1	1	0	1	7	0	0	0	0	1	0	0	0	0	0	1	0	1	2	1	0	1	0	0	0	0	0	0	0	3	2	1	2	2	4	7	5	2	1
1	71	1	1	1	2	5	2	#NULL!	1	1	1	1	1	1	2	1	0	0	0	1	0	0	0	0	0	0	0	1	2	1	0	1	0	0	0	0	0	0	0	1	5	2	4	2	2	6	5	3	1
1	36	1	1	1	3	7	2	#NULL!	1	2	1	1	1	0	3	1	1	0	0	1	1	0	1	1	0	0	0	1	1	1	0	0	1	0	0	0	0	0	0	1	2	1	1	1	1	#NULL!	4	2	1
2	28	1	1	2	4	1	3	15000	1	2	1	1	1	0	3	1	0	0	0	0	1	0	1	1	0	0	0	1	1	1	0	0	1	0	0	0	0	0	0	2	2	2	1	1	3	1	4	3	1
1	25	1	1	2	4	1	2	#NULL!	1	2	1	1	1	1	1	1	1	0	0	1	1	0	0	1	0	0	0	1	1	1	0	0	1	1	0	0	0	0	0	1	2	1	3	1	1	#NULL!	4	4	1
2	56	1	1	1	2	1	2	#NULL!	1	2	1	1	1	0	3	1	1	0	0	1	1	0	0	1	0	0	0	1	1	1	0	0	1	1	0	0	0	0	0	2	3	1	3	1	1	#NULL!	4	3	1
1	25	1	1	2	4	6	1	#NULL!	1	2	1	1	1	0	1	1	1	0	0	1	1	1	1	1	0	0	0	1	1	1	0	0	1	0	1	0	0	0	0	1	3	2	1	1	1	#NULL!	4	2	1
1	39	1	1	1	3	1	2	#NULL!	1	2	1	1	1	0	2	1	0	0	0	1	1	1	1	1	0	0	0	1	1	1	0	0	1	0	1	0	0	0	0	1	2	1	1	1	1	#NULL!	4	2	1
2	35	1	1	1	3	5	1	#NULL!	1	2	1	1	1	1	1	1	1	0	0	1	1	1	1	1	0	0	0	1	1	1	0	0	1	0	1	0	0	0	0	1	2	1	3	1	1	#NULL!	4	3	1
1	60	1	1	1	2	1	3	25000	1	2	1	1	1	0	2	1	0	0	0	0	1	0	1	1	0	1	1	1	1	1	0	1	1	0	1	1	1	1	0	1	1	1	3	1	3	1	4	3	0
1	42	1	1	1	2	1	3	25000	1	2	1	1	1	0	2	1	1	0	0	0	1	1	1	1	0	1	1	1	1	1	0	1	1	0	1	1	1	0	0	1	1	1	3	1	1	#NULL!	4	3	1
1	30	1	1	2	4	1	2	#NULL!	1	2	1	0	1	1	2	1	1	1	1	0	1	1	0	1	0	1	0	1	1	1	1	0	1	1	1	1	1	1	1	1	1	1	5	1	1	#NULL!	4	1	1
2	29	1	1	1	4	1	3	10000	1	2	1	1	1	1	2	1	1	0	0	0	1	0	1	1	0	0	0	1	1	1	0	0	1	0	0	0	0	0	0	1	3	1	1	1	1	#NULL!	4	1	1
1	39	1	3	2	3	1	2	#NULL!	1	2	1	1	1	0	6	1	1	0	0	1	1	0	1	1	0	0	0	1	1	1	0	0	1	0	0	0	0	0	0	1	3	1	1	1	1	#NULL!	4	4	1
2	21	1	1	2	3	2	1	#NULL!	4	2	1	1	1	1	7	1	1	0	0	1	1	0	1	1	0	0	0	1	1	1	0	0	1	0	0	0	0	0	0	2	3	2	1	1	1	#NULL!	4	4	1
2	33	1	1	1	3	1	1	#NULL!	1	2	1	1	1	0	3	1	1	0	0	1	1	0	1	1	0	0	0	1	1	1	0	0	1	1	0	0	0	0	0	2	4	1	3	1	3	1	4	3	1
2	70	1	1	1	2	1	2	#NULL!	1	1	1	1	1	0	7	1	0	0	0	1	1	0	1	1	0	0	0	1	1	1	0	0	1	0	0	0	0	0	0	1	2	1	1	1	1	#NULL!	4	3	1
1	19	1	1	2	3	6	1	#NULL!	1	2	1	1	1	0	1	1	1	0	0	1	1	0	1	1	0	0	0	1	1	1	0	0	1	1	0	0	0	0	0	1	2	1	1	3	1	#NULL!	4	2	1
2	22	1	1	2	3	6	1	#NULL!	1	2	1	1	1	0	1	1	1	0	0	1	1	0	1	1	0	1	0	1	1	1	0	0	1	0	0	0	0	0	0	1	4	2	1	3	1	#NULL!	4	3	1
2	35	1	1	1	3	1	1	#NULL!	1	2	1	1	1	1	7	1	1	0	0	1	1	0	0	1	0	0	0	1	2	1	0	1	1	0	0	1	0	0	0	1	2	1	1	1	1	#NULL!	4	2	1
1	54	1	1	1	2	1	2	#NULL!	1	2	1	1	1	1	3	1	1	0	0	1	1	1	1	1	0	0	0	1	1	1	0	0	1	0	1	0	0	0	0	1	2	1	3	1	1	#NULL!	4	3	1
1	38	1	1	2	3	7	2	#NULL!	2	2	1	1	1	1	3	1	0	0	0	1	1	1	0	0	0	0	0	1	2	1	0	0	0	0	1	0	0	0	0	1	3	1	2	1	1	#NULL!	4	3	1
2	65	1	1	4	2	2	1	#NULL!	1	2	1	1	1	0	6	1	1	0	0	1	1	1	1	1	0	0	0	1	1	1	0	0	1	0	1	0	0	0	0	1	2	1	3	1	3	1	4	2	1
1	27	1	1	2	3	7	2	#NULL!	1	2	1	1	1	1	2	0	1	0	0	1	1	0	1	1	0	0	0	1	2	1	0	0	1	0	0	0	0	0	0	1	4	1	1	1	2	1	4	4	1
1	52	1	1	1	3	7	2	#NULL!	1	2	1	1	1	1	5	1	0	0	0	0	1	0	0	0	0	0	0	1	1	1	0	0	0	0	0	0	0	0	1	1	3	1	1	1	1	#NULL!	4	2	0
2	23	1	1	2	3	6	1	#NULL!	1	2	1	1	1	0	3	1	1	0	0	1	1	1	1	1	0	0	0	1	1	1	0	0	1	0	1	0	0	0	0	1	4	1	1	1	1	#NULL!	4	3	1
1	63	1	1	2	1	7	1	#NULL!	1	1	1	1	1	1	3	1	1	0	0	0	1	1	1	1	0	0	0	1	2	1	1	0	1	0	1	0	0	0	0	2	4	1	1	1	1	#NULL!	4	3	0
2	70	1	1	3	3	1	2	#NULL!	1	2	1	1	1	1	3	1	0	0	0	1	0	0	0	0	0	0	0	1	2	1	0	0	0	0	0	0	0	0	0	1	1	1	2	1	2	5	1	1	1
2	42	1	1	1	3	5	1	#NULL!	1	1	1	1	1	0	2	1	1	0	0	1	0	0	0	0	0	1	0	1	1	1	0	0	0	1	0	0	1	0	0	1	1	1	2	1	1	#NULL!	4	1	1
2	19	1	1	2	3	6	1	#NULL!	1	2	1	1	1	0	3	1	0	0	0	0	1	0	0	0	0	1	0	1	1	0	0	0	0	0	0	0	0	0	0	3	4	2	2	3	1	#NULL!	4	2	1
1	31	1	2	3	4	1	1	#NULL!	2	1	1	0	1	0	2	1	0	1	1	0	0	0	0	0	0	0	0	1	1	1	0	0	0	0	0	0	1	0	0	1	1	2	4	3	1	#NULL!	1	1	1
1	23	1	1	2	3	7	2	#NULL!	1	4	1	1	1	1	2	1	0	1	0	1	0	0	0	0	0	0	0	1	1	1	1	0	0	0	0	0	1	0	0	1	1	1	2	1	1	#NULL!	1	2	1
1	20	1	1	2	2	6	1	#NULL!	1	2	1	1	1	0	2	1	0	1	0	0	1	0	0	0	0	1	0	1	1	1	0	0	0	0	0	0	0	0	0	1	1	2	1	1	3	1	1	2	1
2	22	1	1	2	3	6	1	#NULL!	1	2	1	1	1	0	2	1	0	1	0	0	1	0	0	0	0	1	0	1	1	0	0	0	0	0	0	0	0	0	0	2	3	2	1	3	1	#NULL!	1	1	1
1	32	1	1	4	4	1	3	35000	1	2	1	1	1	1	1	1	1	0	1	0	0	0	0	0	0	1	0	1	1	1	0	0	0	0	0	0	1	0	0	1	1	2	2	1	1	#NULL!	1	1	1
1	42	1	1	1	3	1	3	18000	1	1	1	0	1	1	1	1	1	0	0	0	1	0	0	0	0	0	0	1	1	1	0	0	1	1	0	0	1	0	0	1	1	3	1	1	1	#NULL!	4	2	1
1	31	1	2	3	4	1	1	#NULL!	1	1	1	1	0	1	1	1	0	0	0	1	0	0	0	0	0	0	0	1	2	0	0	0	0	0	0	0	0	0	0	1	1	1	3	6	2	4	1	3	1
1	60	1	1	1	1	2	1	#NULL!	1	1	1	0	1	1	2	1	0	1	0	1	1	0	0	0	0	1	0	1	2	1	0	0	0	0	1	1	1	0	0	2	4	2	4	4	2	6	1	4	1
2	45	1	1	1	4	1	3	25000	1	2	1	0	1	0	2	1	1	0	1	0	0	0	0	0	0	0	0	1	1	1	0	0	0	1	0	0	0	1	0	2	2	1	4	1	1	#NULL!	4	2	1
2	59	1	1	1	3	4	1	#NULL!	1	2	1	0	1	0	2	1	0	0	0	1	0	0	0	0	0	0	0	1	2	0	0	0	0	0	0	0	0	0	0	2	3	1	1	2	2	6	1	3	1
2	40	1	1	1	4	7	2	#NULL!	1	2	1	1	1	0	1	1	1	1	0	1	1	0	0	0	0	1	1	1	1	1	0	0	0	0	0	1	1	0	0	1	2	2	4	1	1	#NULL!	4	3	1
2	33	1	1	1	4	1	3	25000	1	2	1	0	1	0	1	1	1	0	0	0	0	1	1	0	0	0	0	1	1	1	0	0	1	1	1	0	0	0	0	1	3	2	1	1	2	6	4	1	1
2	55	1	1	1	3	3	1	#NULL!	1	2	1	0	1	0	3	1	1	0	0	0	1	0	1	0	0	0	0	1	1	1	0	0	1	0	0	0	0	0	0	2	2	1	1	1	1	#NULL!	4	2	1
1	53	2	1	1	3	5	1	#NULL!	1	2	1	1	1	1	2	1	0	0	0	1	0	0	0	0	0	0	0	1	2	0	0	0	0	0	0	0	0	0	0	2	2	1	1	6	2	7	1	3	1
1	59	1	1	4	4	1	1	#NULL!	1	2	1	1	1	0	2	1	1	1	0	0	1	0	0	0	0	1	0	1	1	1	0	0	0	1	0	1	1	0	0	1	3	1	4	1	1	#NULL!	4	2	1
1	38	1	1	3	2	5	3	25000	1	2	1	0	1	0	3	1	0	0	0	1	0	0	0	0	0	0	0	1	2	1	0	0	0	0	0	0	0	0	1	2	3	1	4	5	2	1	1	3	1
2	40	2	1	1	3	3	1	#NULL!	1	2	1	0	1	0	7	1	0	0	0	1	0	0	0	0	0	0	0	1	2	0	0	0	0	0	0	0	0	0	0	2	2	2	4	6	2	7	5	2	1
2	31	1	1	2	4	2	1	#NULL!	1	2	1	1	1	0	1	1	1	1	1	0	1	0	0	0	0	1	0	1	1	1	0	0	0	1	0	1	1	0	0	1	2	1	4	1	1	#NULL!	4	2	1
1	50	1	1	1	3	5	1	#NULL!	1	2	1	1	1	0	2	1	0	1	0	1	0	0	0	0	0	1	0	1	2	0	0	0	0	0	0	0	0	0	0	2	2	2	4	6	2	1	1	2	1
2	36	1	1	1	3	3	1	#NULL!	1	2	1	0	1	0	7	1	0	0	0	1	0	0	0	0	0	0	0	1	2	0	0	0	0	0	0	0	0	0	0	1	4	1	1	6	2	7	1	2	1
2	51	1	1	4	4	1	1	#NULL!	1	2	1	1	1	0	1	1	1	1	1	0	1	1	0	0	0	1	0	1	1	1	0	0	0	1	0	1	1	0	0	1	3	1	3	1	1	#NULL!	4	2	1
2	49	1	1	1	3	5	1	#NULL!	1	2	1	0	1	0	1	1	0	0	0	1	0	0	0	0	0	0	0	1	2	1	0	0	0	0	0	0	0	0	0	2	3	1	1	6	2	7	1	3	1
2	45	1	1	1	3	1	3	16000	1	2	1	1	1	1	6	1	1	0	0	1	0	0	0	0	0	0	0	1	1	1	0	0	0	0	0	0	0	0	0	2	3	1	3	1	1	#NULL!	4	1	1
1	27	1	1	2	3	1	2	#NULL!	1	2	1	1	1	1	7	1	0	0	0	1	0	0	0	0	0	0	0	1	2	1	0	0	1	0	0	0	0	0	0	1	5	1	2	3	3	7	3	3	1
2	60	1	1	1	4	5	1	#NULL!	1	2	1	1	1	1	2	1	1	0	0	1	0	0	0	0	0	0	0	1	1	1	0	0	0	1	0	1	0	0	0	3	2	1	4	1	4	7	1	2	1
1	52	1	1	1	2	1	2	#NULL!	1	1	1	1	1	1	2	1	0	0	0	1	0	0	0	1	0	0	0	1	2	1	0	0	0	0	0	0	0	0	0	1	4	1	3	2	3	1	1	2	1
2	20	1	1	2	3	6	1	#NULL!	1	2	1	1	1	0	2	1	0	0	0	0	0	0	0	0	0	0	0	1	2	1	1	0	1	0	0	0	0	0	0	2	5	2	5	5	4	7	1	2	1
2	31	1	1	2	3	1	2	#NULL!	1	2	1	1	1	1	7	1	0	0	0	0	0	0	0	0	0	1	0	1	1	1	0	0	1	0	0	0	1	0	0	2	5	1	1	3	1	#NULL!	4	1	1
2	70	1	1	4	1	2	1	#NULL!	1	1	1	1	1	0	7	1	0	0	0	1	0	0	0	0	0	0	0	0	5	1	0	0	0	0	0	0	0	0	0	2	3	1	4	1	1	#NULL!	4	3	1
2	38	1	1	1	3	1	2	#NULL!	1	2	1	1	1	1	6	1	0	0	0	1	0	0	0	0	0	0	0	1	2	0	0	0	0	0	0	0	0	0	0	2	3	1	3	6	2	6	4	1	1
2	46	1	1	1	3	5	2	#NULL!	1	2	1	1	1	1	7	1	0	0	0	1	0	0	0	0	0	0	0	1	1	1	0	0	0	0	0	0	0	0	0	3	5	2	1	2	1	#NULL!	1	2	1
2	27	1	1	1	3	1	2	#NULL!	1	2	1	1	1	1	2	0	0	0	0	0	0	0	0	0	0	0	0	1	1	1	0	0	0	0	0	0	0	0	0	3	5	1	3	2	1	#NULL!	1	1	1
2	26	1	1	1	3	5	2	#NULL!	1	2	1	1	1	1	6	1	0	0	0	1	0	0	0	1	0	1	1	1	2	1	0	0	0	0	0	0	0	0	0	1	1	1	1	2	3	7	1	2	1
1	50	1	1	1	2	1	2	#NULL!	1	2	1	1	1	1	7	1	0	0	0	0	1	0	1	0	0	0	1	1	1	1	0	0	0	0	0	0	1	0	0	1	1	1	3	2	3	1	1	2	1
1	32	1	1	2	3	1	2	#NULL!	1	2	1	1	1	0	7	1	0	0	0	0	0	0	0	0	0	0	0	1	3	1	0	0	0	0	0	0	0	0	0	2	1	1	3	2	4	6	5	2	1
1	61	1	1	1	2	1	2	#NULL!	1	2	1	1	1	1	2	1	0	0	0	1	1	0	0	0	0	0	0	1	2	1	0	1	0	0	0	0	0	0	0	1	2	2	3	2	2	6	5	2	1
2	44	1	1	1	3	5	2	#NULL!	1	2	1	1	1	0	2	0	0	0	0	1	0	0	0	0	0	0	0	1	2	1	0	0	0	0	0	0	0	0	0	4	5	3	4	2	2	6	5	2	1
1	19	1	1	2	3	7	1	#NULL!	1	2	1	1	1	0	2	1	0	0	0	0	0	0	1	0	0	0	0	1	2	1	1	0	0	0	0	1	0	0	0	3	5	2	1	3	4	6	1	2	1
1	25	1	1	2	2	1	2	#NULL!	1	2	1	1	1	1	7	1	0	0	0	0	0	0	0	0	0	0	0	1	2	1	0	0	1	0	0	1	0	0	0	2	5	1	4	4	4	7	1	4	1
2	45	1	1	1	1	1	2	#NULL!	1	2	1	1	1	0	7	0	0	0	0	1	0	0	0	0	0	0	0	1	2	1	0	1	0	0	0	0	0	0	0	3	3	1	1	2	1	#NULL!	1	2	1
2	22	1	1	1	3	2	1	#NULL!	1	2	1	1	1	1	7	1	0	0	0	1	0	0	0	0	0	0	0	1	2	1	0	0	1	0	0	0	0	0	0	2	5	1	5	2	4	7	1	2	1
2	40	1	1	1	3	1	2	#NULL!	1	1	1	1	1	0	6	0	0	0	0	0	0	0	0	0	0	0	0	1	1	1	0	0	0	0	0	0	0	0	0	3	5	1	4	2	4	6	1	2	1
2	29	1	1	1	2	2	1	#NULL!	1	1	1	1	1	0	7	1	0	0	0	0	0	0	0	0	0	1	0	1	2	1	0	0	0	0	0	0	0	0	0	3	3	2	3	1	1	#NULL!	1	3	1
2	26	1	1	2	2	2	1	#NULL!	1	1	1	1	1	1	6	1	0	0	0	0	0	0	0	0	0	0	0	0	6	1	0	0	0	0	0	0	0	0	0	3	4	3	4	3	3	1	1	2	1
1	41	1	1	1	2	1	2	#NULL!	1	2	1	1	0	1	7	1	0	0	0	1	0	0	0	0	0	0	0	1	1	0	0	0	0	0	0	0	0	0	0	2	4	1	4	6	4	6	1	3	1
1	21	1	1	2	3	6	1	#NULL!	1	1	1	1	1	0	3	1	0	0	0	1	0	0	0	0	0	0	0	1	2	1	1	0	1	0	0	0	1	0	0	2	4	1	3	6	4	6	1	2	1
1	25	1	1	2	3	1	2	#NULL!	1	2	1	1	1	0	6	1	0	0	0	1	0	0	0	0	0	0	0	1	2	1	0	0	0	0	0	0	0	0	0	4	4	2	4	3	4	7	6	2	1
1	39	1	1	1	2	1	2	#NULL!	1	1	1	1	1	1	2	0	0	0	0	1	0	0	0	0	0	0	0	1	2	1	0	1	0	0	0	0	0	0	0	5	5	1	3	2	1	#NULL!	4	1	1
2	24	1	1	1	2	3	1	#NULL!	1	1	1	1	0	1	3	0	0	0	0	0	0	0	0	0	0	1	0	1	2	1	0	1	1	0	0	0	0	0	0	3	3	4	3	2	2	6	5	3	1
1	35	1	3	4	2	1	2	#NULL!	1	1	1	1	1	1	2	1	0	0	0	1	0	0	0	0	0	1	1	1	1	1	0	0	1	0	0	0	0	0	0	1	2	2	1	4	3	1	1	2	1
2	33	1	1	1	3	5	3	50000	3	4	1	1	0	0	2	1	1	1	0	0	1	1	0	0	0	1	1	1	1	1	0	0	0	0	0	0	0	0	0	1	1	2	4	1	2	1	2	2	1
1	40	1	1	1	3	7	3	100000	1	4	1	1	1	0	6	1	1	0	0	0	1	0	0	0	0	1	1	1	2	1	0	0	1	0	0	0	0	0	0	2	1	2	4	6	2	6	4	3	1
2	28	1	1	1	3	7	2	#NULL!	3	2	1	1	1	0	2	1	0	1	0	0	1	0	0	0	0	1	1	1	1	1	0	0	0	0	0	0	0	0	0	1	2	2	1	1	1	#NULL!	4	1	1
2	21	1	1	1	3	7	1	#NULL!	1	4	1	1	1	0	7	1	0	0	0	0	1	0	1	1	0	1	1	1	2	1	0	0	1	0	0	0	0	0	0	2	2	1	1	6	2	1	4	3	1
1	25	1	1	1	3	5	3	20000	1	2	1	0	1	0	6	1	1	0	0	1	0	0	0	0	0	1	1	1	1	1	0	0	0	0	0	0	0	0	0	1	2	2	4	1	1	#NULL!	4	2	1
2	20	1	1	2	4	6	1	#NULL!	1	2	1	1	1	0	6	0	0	0	0	1	1	0	0	0	0	0	0	1	2	0	0	0	0	0	0	0	0	0	0	1	2	2	1	6	2	6	4	2	1
1	50	1	1	1	1	5	1	#NULL!	1	2	1	1	1	0	2	1	0	0	0	1	0	0	0	0	0	0	0	1	2	0	0	0	0	0	0	0	0	0	0	2	1	2	4	6	2	6	3	3	1
2	42	1	1	1	2	5	2	#NULL!	1	2	1	1	1	0	6	1	1	0	0	1	0	0	1	0	0	0	0	1	1	1	0	0	1	0	0	0	0	0	0	1	2	2	4	1	1	#NULL!	4	3	1
2	45	1	1	1	2	5	1	#NULL!	1	2	1	1	1	0	2	1	0	0	0	1	1	0	0	0	0	1	1	1	2	1	0	0	0	0	0	0	0	0	0	2	1	2	4	1	1	#NULL!	4	2	1
1	40	1	1	1	3	4	2	#NULL!	1	4	1	1	1	0	6	1	0	0	0	1	0	0	1	1	0	1	1	1	2	1	0	0	1	0	0	0	0	0	0	2	1	2	4	6	2	6	4	2	1
2	26	1	1	1	3	5	1	#NULL!	1	2	1	1	1	1	7	1	0	0	0	1	0	0	0	0	0	0	0	1	2	1	0	0	0	0	0	0	0	0	0	1	2	1	1	2	2	4	4	3	1
2	50	1	1	1	3	4	1	#NULL!	3	1	1	1	1	0	7	1	0	0	0	1	0	0	0	0	0	0	0	1	2	1	0	0	0	0	0	0	0	0	0	2	3	2	2	6	3	7	4	3	0
1	36	1	1	2	2	5	2	#NULL!	1	1	1	1	1	0	2	1	0	0	0	1	0	1	1	1	0	0	0	1	1	1	0	0	1	0	1	0	0	0	0	2	1	3	3	1	1	#NULL!	4	3	0
1	40	1	1	1	3	4	1	#NULL!	3	1	1	1	1	1	2	1	1	0	0	1	0	0	0	0	0	0	0	1	2	1	0	0	0	0	0	0	0	0	0	1	3	2	1	2	1	#NULL!	4	3	0
2	76	1	1	1	2	4	2	#NULL!	3	1	1	1	1	0	7	1	0	0	0	1	0	0	0	0	0	0	0	1	2	1	0	0	0	0	0	0	0	0	1	1	3	2	1	6	3	1	4	3	0
1	30	1	1	1	4	7	3	40000	1	2	1	0	1	0	7	1	0	0	0	1	0	0	1	1	0	0	0	1	2	1	0	0	1	0	0	0	0	0	0	1	2	1	1	1	1	#NULL!	4	1	1
1	26	1	1	1	3	4	2	#NULL!	1	1	1	1	1	0	2	1	0	0	0	1	0	0	0	0	0	1	1	1	2	0	0	0	0	0	0	0	0	0	0	2	2	2	3	1	1	#NULL!	3	2	1
2	49	1	1	1	3	5	2	#NULL!	3	4	1	1	1	0	6	1	1	0	1	1	1	0	1	1	0	0	1	1	1	1	0	0	1	0	1	0	0	0	0	1	5	2	3	1	1	#NULL!	4	1	1
2	65	1	1	1	1	4	1	#NULL!	3	1	1	1	1	0	7	1	1	0	0	0	1	0	1	0	0	1	1	1	1	1	0	0	1	0	0	0	0	0	0	1	2	2	1	1	2	1	4	3	1
2	65	1	1	1	1	4	2	#NULL!	1	2	1	1	1	0	6	1	1	0	0	0	0	0	0	0	0	0	1	1	1	1	0	0	0	0	1	1	0	0	0	2	2	2	1	1	1	#NULL!	2	2	1
1	50	1	1	1	3	5	2	#NULL!	1	2	1	1	1	0	1	1	1	0	0	0	1	0	1	0	0	1	1	1	1	1	0	0	1	0	1	0	0	0	0	1	2	2	2	1	1	#NULL!	4	3	1
2	50	1	1	1	2	4	2	#NULL!	1	1	1	1	1	0	6	1	1	1	0	1	1	1	0	0	0	1	1	1	1	1	0	0	1	0	0	0	0	0	0	1	2	2	1	1	1	#NULL!	4	1	1
2	30	1	1	1	3	5	1	#NULL!	1	1	1	1	1	0	4	1	0	0	0	0	1	0	0	0	0	0	0	1	3	1	1	0	0	0	0	1	1	0	0	2	5	1	1	1	1	#NULL!	4	1	1
2	22	1	1	2	3	6	1	#NULL!	1	1	1	1	1	0	7	1	1	0	0	0	0	1	1	1	0	1	1	1	1	1	0	0	1	0	0	0	0	0	0	1	1	5	4	1	1	#NULL!	4	3	1
1	25	1	1	2	2	4	1	#NULL!	3	4	1	0	1	0	7	1	1	0	0	1	1	0	0	0	0	0	0	1	2	0	0	0	0	0	0	0	0	0	0	2	5	4	4	6	2	3	1	4	1
2	19	1	1	2	3	6	1	#NULL!	3	4	1	1	1	0	4	1	1	0	0	1	1	1	0	0	0	1	1	1	1	1	0	0	1	1	0	0	0	0	0	1	1	1	1	1	1	#NULL!	4	3	1
1	56	1	1	1	2	4	1	#NULL!	3	1	1	0	1	0	7	1	0	0	0	1	0	0	0	0	0	0	0	1	2	1	0	0	0	0	0	0	0	0	0	1	3	1	1	6	2	7	4	3	1
2	27	1	1	1	4	6	3	19800	1	1	1	1	1	1	2	1	0	0	1	0	1	0	0	0	0	0	0	1	1	1	0	0	0	1	0	0	0	0	0	4	5	3	1	1	1	#NULL!	4	2	1
2	65	1	3	4	2	4	1	#NULL!	3	1	1	0	1	0	6	1	0	0	0	1	0	0	0	0	0	0	0	1	2	0	0	0	0	0	0	0	0	0	0	1	3	1	4	6	2	7	4	3	1
2	20	1	1	2	3	2	1	#NULL!	1	2	1	1	1	0	2	1	0	0	0	1	1	0	0	0	0	0	0	0	5	1	0	0	1	0	0	0	0	0	0	1	2	2	4	1	1	#NULL!	3	2	1
2	53	1	1	1	1	5	1	#NULL!	1	1	1	0	1	0	7	1	0	0	0	1	0	0	0	0	0	0	0	1	2	0	0	0	0	0	0	0	0	0	0	1	2	1	3	6	1	#NULL!	4	2	1
1	32	1	1	2	2	4	1	#NULL!	3	1	1	0	1	0	7	1	1	0	0	0	0	0	0	0	0	1	1	1	1	1	0	0	0	0	0	0	0	0	0	1	3	1	4	6	1	#NULL!	4	4	1
2	40	1	1	1	2	2	1	#NULL!	1	1	1	1	1	0	4	1	1	0	0	1	1	0	0	0	0	1	1	1	1	1	0	0	0	0	0	0	0	0	0	1	2	2	4	1	1	#NULL!	4	2	1
2	21	1	1	2	3	6	1	#NULL!	1	2	1	1	1	0	2	1	1	0	0	0	1	1	1	1	0	0	0	1	1	1	0	0	1	0	1	0	0	0	0	1	2	2	1	1	1	#NULL!	4	2	1
2	64	1	1	1	2	7	2	#NULL!	1	1	1	1	1	0	6	1	0	0	0	1	0	0	0	0	0	0	0	1	1	1	0	0	0	0	0	0	1	0	0	1	3	2	5	5	1	#NULL!	4	2	1
2	55	1	1	1	1	4	2	#NULL!	1	1	1	0	1	0	2	1	0	1	0	0	1	1	1	0	0	1	1	1	1	1	1	1	1	0	0	1	1	0	0	1	2	1	3	1	3	1	4	3	1
2	32	1	1	1	3	4	1	#NULL!	3	2	1	1	1	0	2	1	0	0	0	0	1	0	1	1	0	0	0	1	1	1	0	0	1	0	1	0	0	0	0	1	1	1	2	1	1	#NULL!	4	3	1
2	26	1	1	1	2	4	1	#NULL!	1	5	1	1	1	1	2	1	1	0	0	1	1	0	0	0	0	1	0	1	2	1	0	0	0	0	0	0	0	0	0	1	3	3	3	6	2	6	4	2	1
1	84	1	1	1	2	4	1	#NULL!	1	1	1	0	1	0	2	0	0	0	0	1	0	0	0	0	0	0	0	1	2	0	0	0	0	0	0	0	0	0	1	4	4	4	3	6	2	6	4	4	1
1	40	1	1	1	3	4	1	#NULL!	3	1	1	1	1	0	2	1	0	0	0	1	0	0	0	0	0	0	0	1	1	0	0	0	0	0	0	0	0	0	0	1	2	2	2	1	3	1	4	3	1
1	45	1	1	1	3	4	2	#NULL!	3	2	1	0	1	0	2	0	1	0	0	1	1	0	0	0	0	0	0	1	1	1	0	0	0	0	0	0	0	0	0	2	4	2	3	1	3	1	4	3	1
2	20	1	1	2	3	6	1	#NULL!	1	2	1	0	1	0	2	1	1	0	0	1	1	0	1	1	0	0	0	1	1	1	0	0	1	0	1	0	0	0	0	2	2	2	3	1	2	1	4	2	1
1	45	1	1	1	2	4	2	#NULL!	3	1	1	0	1	0	2	0	0	0	0	1	1	0	1	1	0	0	0	1	1	1	0	0	1	0	1	0	0	0	0	2	2	2	3	1	1	#NULL!	4	3	1
2	45	1	1	1	3	4	2	#NULL!	3	1	1	0	1	0	2	0	1	0	0	1	0	0	1	0	0	0	0	1	1	1	0	0	1	0	0	0	0	0	0	2	2	2	3	1	1	#NULL!	4	3	1
2	24	1	1	2	4	6	1	#NULL!	1	2	1	1	1	0	1	1	0	0	0	0	1	1	1	1	0	0	0	1	1	1	0	0	1	0	1	0	0	0	0	1	2	1	1	1	1	#NULL!	4	1	1
2	34	1	1	1	3	5	1	#NULL!	1	1	1	1	1	0	7	0	0	0	0	1	0	0	0	0	0	0	0	1	3	1	0	0	0	0	0	0	0	0	0	3	2	1	2	4	4	6	5	3	0
1	35	1	1	1	3	4	1	#NULL!	1	2	1	0	1	0	2	0	0	0	0	1	0	0	0	0	0	0	0	1	1	0	0	0	0	0	0	0	0	0	0	4	2	2	3	1	1	#NULL!	4	1	1
1	18	1	1	2	3	6	1	#NULL!	1	4	1	1	1	0	3	1	1	0	0	1	1	1	1	1	0	1	1	1	1	1	0	1	1	0	1	1	1	0	0	1	1	1	1	3	1	#NULL!	4	2	1
2	30	1	1	1	3	1	1	#NULL!	1	2	1	1	1	1	3	1	0	0	1	1	0	0	1	1	0	0	0	1	1	1	0	0	1	1	0	0	0	0	0	1	1	1	1	1	3	1	2	2	0
1	50	1	1	1	2	4	1	#NULL!	3	1	1	1	1	0	6	1	0	0	0	0	0	0	0	0	0	0	0	0	2	0	0	0	0	0	0	0	0	0	0	1	2	1	4	4	2	6	5	3	1
1	49	1	1	5	2	4	1	#NULL!	3	1	1	1	1	1	2	1	0	0	1	1	0	0	0	0	0	1	0	1	1	0	0	0	0	0	0	0	0	0	0	2	1	3	1	2	1	#NULL!	4	2	1
1	65	1	3	1	2	4	2	#NULL!	1	4	1	1	1	1	7	1	0	0	0	1	0	0	0	0	0	0	0	1	2	0	0	0	0	0	0	0	0	0	0	3	5	3	4	6	2	6	5	3	1
1	35	1	1	1	3	1	2	#NULL!	1	4	1	1	1	1	7	1	0	0	0	1	0	0	0	0	0	0	0	1	2	1	0	0	0	0	0	0	0	0	0	4	5	2	4	6	2	6	5	3	1
1	75	1	1	4	4	4	1	#NULL!	3	2	1	1	1	1	2	1	1	0	0	1	1	1	1	1	0	1	0	1	1	1	0	1	1	0	1	1	1	0	0	2	2	2	3	1	1	#NULL!	4	3	1
1	66	1	1	1	2	1	1	#NULL!	1	2	1	1	1	1	2	1	1	0	0	0	1	0	0	0	0	1	0	1	3	1	0	0	0	0	0	0	0	0	0	1	5	1	3	1	3	4	4	3	1
1	58	1	1	1	2	4	1	#NULL!	3	4	1	0	1	0	3	1	0	0	1	0	0	0	0	0	0	0	0	1	1	1	0	0	0	0	1	0	1	0	0	2	3	1	1	2	1	#NULL!	4	2	1
2	50	1	1	1	2	4	1	#NULL!	3	4	1	0	1	0	2	1	0	0	0	1	0	0	0	0	0	1	1	1	3	0	0	0	0	0	0	0	0	0	0	1	5	2	4	4	1	#NULL!	4	2	1
2	48	4	1	1	3	7	1	#NULL!	1	1	1	1	1	1	4	1	0	0	0	1	0	0	0	0	0	0	0	1	1	0	0	0	0	0	0	0	0	0	0	1	2	1	2	1	1	#NULL!	4	2	1
1	53	1	1	5	3	4	2	#NULL!	3	4	1	1	1	1	2	1	0	1	0	1	0	0	0	0	0	0	0	1	1	1	0	0	1	0	1	0	1	0	0	1	2	2	2	2	4	6	5	3	1
2	52	3	2	5	1	7	1	#NULL!	3	5	1	1	1	1	2	1	0	0	0	1	1	0	0	0	0	1	0	1	2	1	0	0	0	0	0	0	1	0	0	1	4	3	2	5	2	6	1	4	1
1	45	1	1	1	2	4	1	#NULL!	3	4	1	1	1	0	6	1	0	0	0	1	0	0	0	0	0	0	0	1	2	1	0	0	0	0	0	1	1	0	0	1	2	1	4	1	2	4	1	3	1
2	29	1	1	2	4	6	1	#NULL!	1	2	1	1	1	1	2	1	1	0	0	0	1	0	0	0	0	1	0	1	1	1	0	0	0	0	1	0	1	0	0	1	2	2	2	1	1	#NULL!	4	2	1
1	25	1	1	2	4	6	1	#NULL!	1	1	1	1	1	1	1	1	1	1	0	1	0	0	0	0	0	1	0	1	1	0	0	0	0	0	1	0	1	0	0	2	2	2	2	1	1	#NULL!	1	2	1
1	31	1	1	1	3	1	3	28000	1	2	1	1	1	1	1	1	1	0	0	1	0	0	0	0	0	1	0	1	1	1	0	0	0	0	0	0	1	0	0	1	2	2	1	1	1	#NULL!	1	1	1
1	30	4	3	2	1	4	1	#NULL!	3	4	1	1	1	0	7	1	1	0	0	1	0	0	0	0	0	0	0	0	5	0	0	0	0	0	0	0	0	0	0	2	2	1	3	5	5	7	5	4	0
2	22	1	1	2	3	7	2	#NULL!	3	4	1	1	1	0	2	1	1	0	0	1	0	0	0	0	0	1	0	1	1	0	0	0	0	0	0	0	0	0	0	1	2	1	2	3	2	2	1	3	1
2	36	1	3	3	2	7	2	#NULL!	3	4	1	1	1	1	6	1	0	0	0	1	0	0	0	0	0	0	0	1	2	0	0	0	0	0	0	0	0	0	0	1	4	1	5	5	5	7	4	4	0
1	42	1	3	3	1	7	2	#NULL!	3	4	1	1	1	0	2	1	0	0	0	1	0	0	0	0	0	0	0	0	5	0	0	0	0	0	0	0	0	0	0	1	2	2	3	5	2	3	1	4	1
2	33	1	3	3	2	7	2	#NULL!	3	4	1	1	1	0	6	1	0	0	0	1	0	0	0	0	0	1	0	1	2	0	0	0	0	0	0	0	0	0	0	2	2	2	2	5	2	1	1	3	1
2	55	1	1	1	4	1	1	#NULL!	1	1	1	1	0	0	7	1	0	0	0	0	0	0	0	0	0	0	0	1	2	0	0	0	0	0	0	0	0	0	0	1	3	1	1	2	2	6	6	3	1
2	61	1	1	1	1	4	1	#NULL!	1	1	1	0	1	0	7	1	0	0	0	0	0	0	0	0	0	0	0	1	2	1	0	0	0	0	0	0	0	0	0	2	3	1	4	2	2	1	4	2	1
2	50	1	1	2	3	1	3	25000	1	1	1	0	1	0	7	1	1	0	0	0	0	0	0	0	0	0	0	1	2	1	0	0	0	0	0	0	0	0	0	2	1	4	1	4	2	7	4	2	1
2	52	1	1	4	1	4	1	#NULL!	3	1	1	0	1	0	7	1	0	0	0	0	0	0	0	0	0	0	0	1	1	0	0	0	0	0	0	0	0	0	0	1	4	3	1	6	2	7	4	2	1
2	70	1	1	4	2	4	1	#NULL!	3	1	1	0	1	0	7	1	0	0	0	0	0	0	0	0	0	0	0	1	2	0	0	0	0	0	0	0	0	0	0	1	3	1	4	6	2	7	4	3	1
2	36	1	1	4	3	4	1	#NULL!	3	1	1	0	1	0	7	1	0	0	0	1	0	0	0	0	0	0	0	0	2	1	0	0	0	0	0	0	0	0	0	2	4	2	5	6	3	7	4	3	1
2	18	1	1	2	3	6	2	#NULL!	3	1	1	0	1	0	7	1	0	0	0	1	0	0	0	0	0	0	0	0	2	0	0	0	0	0	0	0	0	0	0	2	3	2	1	3	1	#NULL!	4	4	1
2	30	1	1	2	3	5	3	13500	1	2	1	0	0	1	3	1	1	0	0	1	0	0	0	0	0	0	0	1	5	0	0	0	0	0	0	0	1	0	0	2	4	1	4	3	1	#NULL!	4	3	1
1	52	1	1	1	3	4	1	#NULL!	1	1	1	0	1	0	7	1	0	0	0	0	0	0	0	0	0	0	0	0	1	0	0	0	0	0	0	0	0	0	0	1	2	1	1	4	1	#NULL!	4	2	1
1	34	1	1	2	3	4	1	#NULL!	3	2	1	0	1	0	7	1	0	0	0	1	0	0	0	0	0	0	0	1	2	0	0	0	0	0	0	0	0	0	0	1	2	4	4	5	1	#NULL!	4	3	1
1	33	1	1	1	3	1	3	20000	3	2	1	0	1	0	7	1	1	0	0	0	0	0	0	0	0	0	0	1	1	0	0	0	0	0	0	0	0	0	0	1	3	1	3	6	1	#NULL!	4	1	1
1	43	1	1	1	2	4	3	10000	3	4	1	0	1	0	6	1	1	0	1	0	0	0	0	0	0	0	0	1	5	1	0	0	1	0	1	0	1	0	0	1	3	2	4	1	1	#NULL!	4	2	1
2	25	1	1	2	4	6	1	#NULL!	1	2	1	0	0	1	1	1	1	0	0	1	0	0	0	0	0	0	0	1	2	1	1	0	1	0	0	0	0	0	0	2	5	2	4	3	2	1	4	3	1
1	65	1	3	1	2	4	1	#NULL!	3	1	1	0	1	0	7	1	0	0	0	1	0	0	0	0	0	0	0	1	2	0	0	0	0	0	0	0	0	0	0	1	4	1	4	6	3	7	4	4	1
1	71	1	3	4	1	4	1	#NULL!	3	1	1	1	0	0	7	1	0	0	0	1	0	0	0	0	0	1	0	1	2	1	0	0	0	1	0	1	1	0	0	2	3	1	4	6	3	7	4	3	1
2	50	1	1	4	2	4	1	#NULL!	3	1	1	0	1	0	7	1	0	0	0	1	0	0	0	0	0	0	0	1	2	0	0	0	0	0	0	0	0	0	0	2	4	1	1	6	2	7	4	3	1
2	52	1	1	1	3	3	1	#NULL!	3	1	1	0	1	0	7	1	0	0	0	1	0	0	0	0	0	0	0	0	5	0	0	0	0	0	0	0	0	0	0	1	4	1	1	2	2	7	4	3	1
1	48	1	1	1	2	4	1	#NULL!	3	1	1	0	1	0	7	1	1	0	0	1	0	0	0	0	0	0	0	1	2	0	0	0	0	0	0	0	0	0	0	2	4	1	1	6	2	7	4	3	1
2	37	1	1	1	3	5	3	10000	1	2	1	0	1	0	7	1	0	0	0	1	0	0	0	0	0	0	0	1	1	0	0	0	0	0	0	0	0	0	0	1	2	1	5	1	1	#NULL!	4	2	1
2	20	1	1	2	3	6	1	#NULL!	3	4	1	0	1	0	7	1	0	0	0	1	0	0	0	0	0	1	0	1	5	0	0	0	0	0	0	0	0	0	0	2	2	2	5	5	1	#NULL!	4	3	1
2	40	1	1	1	3	4	2	#NULL!	1	2	1	1	1	1	7	0	0	0	0	0	0	0	0	0	0	1	0	1	5	0	0	0	0	1	1	0	0	0	0	4	4	2	4	2	3	6	1	3	1
2	43	1	1	1	2	4	2	#NULL!	1	2	1	1	1	1	6	1	0	0	0	0	0	0	0	0	0	0	0	1	2	1	0	0	0	0	0	0	0	0	0	1	4	1	3	1	3	7	3	2	1
1	45	1	3	1	2	4	2	#NULL!	3	4	1	1	1	1	2	1	0	0	0	0	0	0	0	0	0	0	0	1	2	0	0	0	0	0	0	0	0	0	0	2	3	2	1	2	3	1	3	3	1
1	25	1	1	2	3	4	2	#NULL!	1	2	1	1	0	0	2	0	0	0	0	0	0	0	0	0	0	1	1	1	5	0	0	0	0	0	0	0	0	0	0	4	4	3	1	3	3	7	3	2	1
1	18	1	1	2	3	4	2	#NULL!	1	2	1	1	0	0	2	1	0	0	0	0	0	0	0	0	0	1	1	0	5	1	0	0	0	1	0	0	0	0	0	2	4	3	3	3	3	6	3	2	1
2	53	1	1	4	2	4	2	#NULL!	1	4	1	1	1	1	7	1	0	0	0	1	1	0	1	1	0	0	0	1	1	0	0	0	0	0	0	0	0	0	0	2	5	2	3	6	4	7	3	2	1
1	24	1	1	2	4	6	2	#NULL!	1	1	1	1	1	1	2	0	0	0	0	1	0	0	0	0	0	0	0	1	2	0	0	0	0	0	0	0	0	0	0	4	5	3	1	3	1	#NULL!	2	2	1
1	42	1	1	1	2	1	2	#NULL!	1	1	1	1	1	1	2	0	0	0	0	0	0	0	0	0	0	0	0	1	5	1	0	0	1	0	1	0	0	0	0	4	5	3	5	3	1	#NULL!	4	1	1
2	31	1	1	1	3	1	2	#NULL!	1	4	1	1	1	0	2	0	0	0	0	0	0	0	0	0	0	0	0	1	1	1	0	0	0	1	0	1	0	0	0	3	5	3	5	3	1	#NULL!	4	1	1
2	50	1	1	1	3	1	3	30000	1	2	1	0	1	0	2	1	1	0	1	0	0	0	0	0	0	0	0	1	1	1	0	0	0	1	0	0	0	0	0	1	4	1	1	1	1	#NULL!	4	2	1
1	55	1	3	1	2	4	1	#NULL!	3	1	1	0	1	0	7	1	1	0	0	1	0	0	0	0	0	0	0	1	2	0	0	0	0	0	0	0	0	0	0	1	3	1	1	6	2	7	1	3	1
[truncated: 9 more columns]
